# Supplementary material for: Molecular Design of a Naturally Derived Hemostatic Sealant with Prolonged Antimicrobial Activity for Repairing Elastic Organ Injuries
Source: Adv Sci (Weinh). 2025 Sep 14;12(40):e06466. doi: 10.1002/advs.202506466 (PMC12561306; doi:10.1002/advs.202506466)
Supplement: Supplementary file 4 — Supporting Information [file ADVS-12-e06466-s001.xlsx]

## Sheet: 1F (zeta)
	pDDA Conc (% v/v)	EosinY/TEA/VC			pDDA			GelMAG/pDDA			GelMAG/pDDA/DMA
	0	-9.06	-5.79	-7.8
	0							-1.77	-1.34	-1.31	-3.72	-4.69	-3.99
	0.5				2.09	1.97	2.58	3.97	3.88	4.38	5.93	6.07	6.27
	1				2.62	2.815	1.705	7.1	7.13	7.2	8.15	8.73	8.73
	2				3.01	3.765	4.03	12.92	12.85	11.93	16	17	16.7

## Sheet: 1G (conductivity)
	pDDA Conc (% v/v)	without DMA			with DMA
	0	0.129602	0.0888452	0.101606	0.44041	0.491297	0.353535
	0.5	0.196622	0.200484	0.151837	0.381665	0.484404	0.488545
	1	0.129089	0.24759	0.261709	0.621584	0.830075	0.89047
	2	0.267397	0.323795	0.3128	0.615037	0.74303	0.683654

## Sheet: 2A (time sweep)
time	g-g'	g-g''	gp-g'	gp-g''	gd-g'	gd-g''	gdp-g'	gdp-g''
0.05	0.067806	0.40194	0.045202	0.012559	0.086285	0.0062643	1.2559e-05	0.029508
0.1	0.46855	0.22129		0.055221	0.047925	0.028183	5.5221e-05	0.16148
0.15	0.46855	0.14807	0.10163	0.098319	0.078851	0.017414	9.8319e-05
0.2	7.4033e-06	0.50677	0.033542	0.014463	0.25269	0.11067	1.4463e-05	0.049832
0.25	0.45706	0.20553	0.073003	0.038657	0.21016	0.019209	3.8657e-05	0.2918
0.3	0.00052413	0.19865	0.14762	0.03516	0.25418	0.0063113	3.516e-05	0.034059
0.35	3.4295e-07	0.24511	0.32454	0.022627	0.33693	0.0031405	0.092288	0.084751
0.4	0.27005	0.2247	0.32488	0.03516	0.56056	0.030652	3.516e-05	0.060096
0.45	0.33591	0.66653	0.41606	0.01743	0.65871	0.020952	0.10653	0.044883
0.5	0.24818	0.59368	0.62455	0.041835	0.73873	0.023223	0.16098	0.026612
0.55	0.46126	0.36051	0.67458	0.024829	0.924	0.050985	0.22716	0.082354
0.6	0.93474	0.038203	0.95802	0.017652	1.3011	0.023829	0.48131	0.097608
0.65	2.2498	1.0382	1.4331	0.065288	1.8321	0.034496	0.83819	0.058784
0.7	1.9615	2.0382	1.7422	0.036628	2.3452	0.053637	1.098	0.013375
0.75	4.2734	3.0382	2.1899	0.1152	2.8224	0.038266	1.5141	0.052197
0.8	2.9719	4.0382	2.3811	0.053272	3.1158	0.020163	1.9526	0.066945
0.85	2.7769	5.0382	2.657	0.058378	3.4653	0.046487	2.3176	0.092375
0.9	3.009	6.0382	3.0201	0.08885	3.805	0.094362	2.371	0.056081
0.95	3.5861	0.062197	3.445	0.016363	3.905	0.09035	2.3873	0.047612
1	3.5898	0.1078	3.8534	0.088655	4.9879	0.089203	1.6762	0.090392
1.05	3.2882	0.00105	4.4009	0.089588	5.5111	0.056565	2.4274	0.10713
1.1	4.2296	0.0011	4.9901	0.14481	6.0789	0.070222	2.522	0.055574
1.15	3.2621	0.00115	5.6086	0.09958	6.6216	0.04281	2.8622	0.14648
1.2	2.9051	0.0012	5.7864	0.097482	7.2336	0.070994	2.9733	0.074454
1.25	4.4094	0.00125	6.0436	0.093151	7.7075	0.082214	3.2591	0.12314
1.3	3.7776	0.0013	6.2159	0.11978	8.0006	0.043735	3.6897	0.11398
1.35	4.1155	0.00135	6.5026	0.092832	8.0186	0.10232	3.9686	0.12969
1.4	4.8021	0.0014	7.0439	0.27119	8.2563	0.083757	4.2898	0.22653
1.45	5.0908	0.00145	7.3834	0.17814	8.6676	0.10232	4.8576	0.21885
1.5	5.9537	0.39565	8.2186	0.093734	8.8188	0.080385	5.616	0.14411
1.55	6.9302	0.094328	8.9994	0.18665	9.1149	0.05553	6.4294	0.13633
1.6	7.1327	0.13312	9.3708	0.13152	9.5575	0.052477	7.2851	0.17759
1.65	7.1406	0.19913	9.7299	0.1983	9.9407	0.12965	8.1763	0.20453
1.7	8.0018	0.2703	10.831	0.33903	10.473	0.20097	9.0199	0.15966
1.75	9.7947	0.05641	11.713	0.22514	11.605	0.10983	9.3394	0.11008
1.8	10.761	0.34156	12.506	0.22854	12.589	0.11191	10.526	0.19589
1.85	11.059	0.42241	13.426	0.17761	13.499	0.056537	11.61	0.22031
1.9	12.723	0.69754	14.286	0.18526	14.332	0.10192	12.69	0.20287
1.95	13.0263	0.00195	14.961	0.22424	15.2	0.084843	13.692	0.14595
2	14.0114	0.002	15.631	0.14013	15.9	0.14025	14.722	0.21987
2.05	15.965	0.00205	15.809	0.30004	16.485	0.079328	15.638	0.23606
2.1	15.149	0.20786	16.587	0.14808	17.11	0.14351	16.439	0.17479
2.15	16.225	0.10721	17.511	0.24078	17.552	0.16944	16.812	0.12131
2.2	17.117	0.18011	18.301	0.27452	17.93	0.18006	17.737	0.25766
2.25	18.084	0.11387	19.382	0.16789	18.342	0.13874	18.512	0.24432
2.3	19.085	0.23842	20.138	0.23019	19.081	0.15817	19.305	0.21757
2.35	19.569	0.57955	21.059	0.34167	19.853	0.14574	20.07	0.23326
2.4	20.217	0.11233	21.654	0.31268	20.258	0.09941	20.899	0.19317
2.45	20.365	0.15393	22.326	0.22033	21.139	0.21926	21.541	0.28109
2.5	21.181	0.09023	23.816	0.31051	22.298	0.20731	22.043	0.28163
2.55	22.259	0.11152	24.965	0.40139	23.404	0.17187	22.314	0.30356
2.6	23.193	0.066666	25.823	0.26593	24.341	0.19923	23.546	0.28919
2.65	23.282	0.13218	26.352	0.38329	25.135	0.19437	24.778	0.31595
2.7	24.79	0.14404	27.192	0.23641	25.808	0.18919	26.07	0.31202
2.75	25.423	0.57748	27.801	0.32716	26.397	0.20487	27.306	0.35168
2.8	25.448	0.44488	28.028	0.49052	26.642	0.1626	28.455	0.33022
2.85	26.166	0.11387	28.174	0.42177	27.175	0.22497	29.61	0.31662
2.9	26.927	0.73637	29.484	0.32883	28.529	0.25002	30.418	0.34231
2.95	26.947	0.37801	30.396	0.42685	29.142	0.39792	30.81	0.3382
3	28.295	0.22324	31.223	0.39183	29.974	0.14409	31.55	0.39778
3.05	28.372	0.68003	32.055	0.3506	30.778	0.20701	32.474	0.35918
3.1	28.835	0.32587	32.803	0.45352	31.404	0.25584	33.487	0.36282
3.15	30.103	0.50885	33.566	0.37095	32.028	0.19936	34.281	0.31406
3.2	29.469	0.096339	34.107	0.32254	32.355	0.17977	35.09	0.41845
3.25	30.731	0.16737	34.293	0.39542	32.605	0.23601	35.805	0.43572
3.3	31.077	0.73637	34.744	0.42129	33.035	0.2042	36.523	0.43054
3.35	31.189	0.4501	35.475	0.38147	33.352	0.32014	36.977	0.41894
3.4	32.054	0.17635	35.794	0.35538	33.83	0.27165	37.471	0.30215
3.45	32.974	0.24314	36.108	0.43128	34.227	0.30825	38.216	0.45154
3.5	34.142	0.40513	36.577	0.43596	34.643	0.25338	38.913	0.38535
3.55	34.845	0.17635	37.019	0.54655	35.156	0.23046	39.55	0.35473
3.6	35.569	0.25079	37.425	0.35985	35.415	0.31827	40.165	0.43998
3.65	36.344	0.49151	38.055	0.37581	35.435	0.24996	40.766	0.46805
3.7	36.972	0.41339	38.392	0.42413	35.921	0.2818	40.966	0.46257
3.75	37.517	0.18712	39.002	0.41339	36.322	0.28861	41.269	0.46798
3.8	37.934	0.6437	39.643	0.47551	36.766	0.28575	42.077	0.43379
3.85	37.811	0.771	39.87	0.46326	37.076	0.28769	42.791	0.46532
3.9	37.849	0.39581	40.325	0.55456	37.426	0.33965	43.55	0.5062
3.95	38.332	0.48229	40.611	0.4844	37.786	0.40952	44.231	0.52804
4	39.431	0.17635	40.996	0.4531	37.916	0.33527	44.769	0.46342
4.05	39.906	0.32453	41.552	0.39522	38.176	0.32608	45.267	0.51074
4.1	39.959	0.74701	42.018	0.56494	38.618	0.36112	45.637	0.51543
4.15	40.721	0.56997	42.503	0.54329	39	0.35832	46.295	0.53915
4.2	41.375	0.34092	43.082	0.51589	39.468	0.38105	47.198	0.55454
4.25	41.895	0.35376	43.45	0.36016	39.94	0.38005	47.863	0.61667
4.3	42.305	0.31179	43.771	0.54494	40.408	0.33167	48.537	0.51538
4.35	42.719	0.3139	44.012	0.45568	40.821	0.41248	49.311	0.58884
4.4	42.933	0.44392	44.208	0.61193	41.033	0.36581	49.96	0.64666
4.45	43.1	0.44092	44.712	0.59896	41.12	0.43107	50.455	0.544
4.5	43.365	0.36349	44.875	0.52755	41.623	0.39883	50.696	0.55362
4.55	43.695	0.46356	45.363	0.57323	41.875	0.41103	50.982	0.53815
4.6	44.226	0.35631	45.728	0.60605	42.139	0.32306	51.451	0.57882
4.65	44.589	0.37049	46.186	0.58909	42.335	0.46724	52.079	0.59191
4.7	45.109	0.40597	46.472	0.60115	42.643	0.38936	52.563	0.61742
4.75	45.537	0.38509	46.744	0.60033	42.968	0.37453	53.035	0.63593
4.8	45.927	0.38497	46.926	0.7145	43.288	0.47602	53.613	0.52997
4.85	46.546	0.52325	47.302	0.6818	43.49	0.44436	54.047	0.65932
4.9	46.584	0.50954	47.57	0.62204	43.753	0.40751	54.326	0.74689
4.95	46.566	0.14574	47.895	0.65671	43.951	0.42201	54.515	0.69545
5	46.935	0.83043	48.136	0.72226	44.279	0.44129	54.995	0.6319
5.05	47.067	0.56997	48.474	0.7115	44.542	0.46003	55.804	1.2569
5.1	47.762	0.10415	48.94	0.55556	44.846	0.52622	56.106	0.79838
5.15	49.25	0.13313	48.937	0.59357	44.938	0.55682	56.781	0.84461
5.2	49.334	1.0506	49.282	0.7242	44.954	0.53214	57.289	0.8603
5.25	48.949	0.99252	49.557	0.70648	45.298	0.48104	57.76	0.95514
5.3	49.172		49.973	0.70683	45.592	0.58204	57.717	0.72053
5.35	50.074		50.452	0.71505	45.974	0.58435	57.863	0.97104
5.4	50.482	0.14268	50.545	0.82774	46.321	0.58102	57.734	0.8271
5.45	50.949	0.28745	50.93	0.90444	46.733	0.648	58.205	0.79285
5.5	51.193	0.1826	51.16	0.80721	47.018	0.63255	58.53	0.87226
5.55	51.396		51.388	0.71417	47.299	0.68219	59.325	0.95733
5.6	51.664	0.14825	51.603	0.79843	47.452	0.71852	59.391	0.81982
5.65	51.806	0.15719	52.037	0.84028	47.605	0.52276	59.67	0.71451
5.7	52.563		52.266	0.8141	48.197	0.65138	60.176	0.88803
5.75	52.964		52.69	0.96417	48.533	0.62327	60.3	0.82847
5.8	53.489	0.21725	52.968	0.79455	48.705	0.6151	60.828	0.84664
5.85	53.869	0.50697	53.094	0.76484	48.799	0.6602	60.915	0.97127
5.9	54.313	0.92809	53.359	0.95103	49.335	0.78155	61.213	0.91553
5.95	54.718	0.97636	53.56	0.90516	49.345	0.61146	61.811	0.92777
6	54.993	1.0805	53.486	0.92027	49.497	0.70362	62.443	0.8143
6.05	55.337	1.0749	53.884	1.0432	49.621	0.74158	62.954	0.99681
6.1	55.375	1.4429	54.167	0.90523	49.966	0.70175	63.448	1.057
6.15	55.305	0.82314	54.523	1.0076	50.309	0.64133	64.187	1.2546
6.2	54.763	0.77917	54.522	1.0864	50.71	0.77742	64.35	0.86931
6.25	55.744	0.70467	54.747	0.84554	50.843	0.67302	64.13	0.94864
6.3	56.911	0.51237	54.887	0.74741	51.121	0.7339	64.044	1.0378
6.35	56.846	1.2134	55.339	0.95363	51.369	0.75557	64.234	1.0531
6.4	57.032	1.0139	55.512	0.89618	51.275	0.60807	64.741	1.2558
6.45	57.573	0.79165	55.608	0.98168	51.146	0.67297	64.974	1.252
6.5	58.63	1.343	55.842	1.032	51.087	0.68939	64.892	1.108
6.55	57.552	0.45218	56.596	1.1286	51.459	0.77654	64.474	1.1823
6.6	57.991	1.068	56.802	1.1443	51.549	0.81865	65.171	1.9177
6.65	58.825	0.27779	56.859	1.1633	51.661	0.81368	65.363	1.4243
6.7	59.577	0.60025	56.9	1.1781	51.18	0.62161	64.93	1.11
6.75	59.285	0.32807	56.461	0.84994	51.453	0.74691	65.12	1.2319
6.8	59.994	0.72429	57.143	1.0116	51.558	0.76843	65.043	1.245
6.85	60.456	1.3911	57.376	1.0593	51.457	0.72864	65.016	1.3326
6.9	59.99	1.4405	57.484	1.029	51.429	0.78501	65.546	1.354
6.95	60.061	0.39685	58.075	1.132	51.3	0.72811	65.747	1.4853
7	60.903	0.72268	58.536	1.2917	51.332	0.66667	66.47	2.1279
7.05	61.293	1.195	58.29	1.3649	51.713	0.77603	66.038	1.683
7.1	61.658	0.76912	58.404	1.0143	51.745	0.74622	64.949	1.1362
7.15	62.315	0.84448	58.928	1.5114	52.018	0.89787	64.87	0.99345
7.2	63.058	1.1308	59.357	1.2556	51.947	0.83343	65.069	1.1696
7.25	62.772	0.84782	59.185	1.0676	52.233	0.89354	65.105	1.1787
7.3	63.785	1.4972	59.298	0.93001	52.082	0.86015	65.346	1.4924
7.35	63.958	2.537	59.603	1.2308	51.887	0.80166	65.615	1.3821
7.4	62.486	1.8585	59.967	1.3416	52.121	0.87083	65.808	1.3837
7.45	63.285	1.815	59.565	1.1736	52.254	0.91929	66.398	1.6871
7.5	63.875	1.4793	59.593	1.29	52.349	0.94745	67.226	2.1911
7.55	64.208	1.0291	60.151	1.3987	52.566	1.0003	68.528	2.8466
7.6	64.413	0.76816	60.386	1.1254	52.481	0.93993	66.145	1.75
7.65	65.006	0.96757	60.51	1.2655	52.94	1.0424	64.866	0.81627
7.7	65.447	1.05	60.67	1.3564	52.874	1.0355	65.929	1.5256
7.75	66.242	1.5088	60.75	1.4266	52.706	0.97672	65.995	1.6487
7.8	65.759	1.6421	60.739	1.3579	52.795	1.0583	66.163	1.6021
7.85	64.661	1.6596	61.017	1.134	53.067	1.0636	66.393	1.5856
7.9	64.784	1.4401	61.019	1.4975	52.624	0.9792	65.309	1.2856
7.95	65.089	0.38705	61.598	1.4399	53.351	1.1677	65.897	1.4945
8	66.347	0.92974	61.627	1.3152	52.928	1.0007	67.09	2.0417
8.05	67.417	2.2776	62.216	1.048	53.283	1.1308	67.312	2.5158
8.1	67.137	2.2387	62.496	1.6223	53.12	1.1235	67.671	2.6953
8.15	66.516	1.2019	63.057	1.6801	52.322	0.78718	68.721	3.0193
8.2	67.423	1.5063	63.723	1.7536	52.894	0.98403	66.07	1.3952
8.25	67.625	1.7418	62.888	1.8205	53.033	1.0338	67.209	1.8164
8.3	67.524	1.4822	62.948	1.5611	53.511	1.1356	68.171	2.5411
8.35	67.809	1.683	63.113	1.461	53.676	1.2197	67.663	2.0493
8.4	68.424	2.5547	63.415	1.4415	53.596	1.1801	67.309	1.9389
8.45	68.927	1.8996	63.586	1.6636	53.71	1.1607	68.647	2.7762
8.5	69.936	1.3456	63.861	1.6548	53.192	0.60019	69.837	3.5962
8.55	70.447	2.1398	63.188	1.5388	54.184	1.2023	69.273	3.3358
8.6	69.243	2.2504	63.762	1.6696	54.614	1.2331	68.325	2.6426
8.65	69.84	1.6752	63.694	1.5476	55.633	1.2534	67.904	2.2728
8.7	70.903	3.1021	63.9	1.6919	56.017	1.5257	68.141	2.3179
8.75	72.6	2.92	63.784	1.5567	56.742	1.6872	68.377	2.5067
8.8	72.335	3.0614	64.354	1.6828	57.516	1.5644	68.74	2.9061
8.85	74.684	4.2088	64.33	1.5223	58.565	1.7399	70.615	4.117
8.9	72.408	2.8415	64.671	1.6046	58.942	2.112	73.906	6.4109
8.95	74.342	4.1866	64.744	1.5398	59.35	2.0577	72.969	4.7079
9	73.652	3.3427	64.901	1.7619	58.829	1.6869	68.744	2.582
9.05	72.443	2.5489	64.997	1.6568	59.612	2.0037	70.369	4.1088
9.1	72.758	2.2102	65.554	1.9637	59.614	1.9167	68.792	2.4976
9.15	71.977	2.6896	65.485	1.6325	59.59	1.865	70.861	4.0248
9.2	74.102	3.7381	65.693	1.8989	60.491	2.2295	69.875	3.5253
9.25	74.397	2.9381	65.232	1.4917	59.981	1.8723	73.21	6.1044
9.3	73.788	2.8049	66.148	1.4726	59.252	1.6183	73.324	6.1137
9.35	72.433	2.4738	65.191	1.6604	60.208	1.8621	67.908	2.2675
9.4	73.741	3.6017	66.839	1.426	60.117	1.6778	68.73	2.408
9.45	74.13	3.6207	65.752	1.7576	61.343	2.0078	68.593	2.2845
9.5	72.841	1.885	65.617	1.6186	61.775	2.0515	69.961	2.9899
9.55	72.581	1.8374	65.323	2.31	63.237	2.5746	71.939	4.5098
9.6	72.823	2.986	65.787	1.6596	63.882	2.701	68.982	2.1668
9.65	73.537	3.031	65.899	1.639	64.287	2.8223	69.819	3.2184
9.7	74.349	2.7802	65.302	1.3878	63.922	2.5252	69.007	2.72
9.75	72.358	1.9082	66.052	1.6461	64.132	2.3279	70.921	3.9311
9.8	73.334	3.2904	65.227	1.4857	64.94	2.4322	72.095	5.1915
9.85	73.922	2.3409	65.844	1.5368	64.679	2.2094	72.993	5.3121
9.9	73.226	2.5533	65.864	1.5442	65.175	2.3418	71.521	4.1507
9.95	73.556	2.3913	65.265	1.3047	65.369	2.1597	72.623	4.9608
10	73.24	2.4717	65.42	1.386	65.865	2.2247	71.719	4.8139

## Sheet: 2B (frequency sweep)
	frequency	g'	g"	gp'	gp"	gd'	gd"	gdp'	gdp"
	10	75.592	3.8279	66.613	1.6689	2.9462	0.25678	73.43	5.4737
	6.31	74.31	3.0384	66.65	1.6637	2.9884	0.29857	73.428	5.0904
	3.98	74.659	3.0389	66.788	1.7147	2.7693	0.17232	70.531	3.1254
	2.51	74.478	3.2442	66.921	1.6156	3.0395	0.32431	70.331	2.2612
	1.58	73.187	2.256	66.877	1.6291	3.1177	0.37957	71.988	5.1433
	1	73.929	2.6959	67.566	1.7517	3.21	0.29621	73.282	5.6806
	0.631	75.694	2.984	69.057	1.8837	3.551	0.52614	72.495	4.1519
	0.398	77.451	2.9625	71.257	2.1777	4.3431	1.1248	79.865	8.7087
	0.251	81.92	4.1367	76.114	2.622	5.3837	2.5635	78.258	11.18
	0.158	87.997	5.4856	60.241	28.594	8.8712	5.5181	80.569	8.3411
	0.1	87.641	49.311	41.645	11.868	11.993	9.7963	88.928	10.085

## Sheet: 2C (strain sweep)
	strain	g'	g"	gp'	gp"	gd'	gd"	gdp'	gdp"
	0.0101	306.32	68.328	90.654	35.971	84.626	25.764	140.02	41.523
	0.0159	275.53	68.167	63.99	35.971	72.031	24.837	135.27	24.367
	0.0252	310.07	71.53	94.336	20.869	43.585	20.298	153.4	31.547
	0.04	345.16	76.513	100.26	31.12	71.733	27.709	148.82	30.543
	0.0634	284.49	62.408	88.619	21.958	73.69	25.562	142.64	29.484
	0.101	330.58	78.162	87.937	28.164	87.318	29.632	194.3	43.779
	0.159	342.28	77.701	89.263	19.531	87.138	29.016	130.44	23.358
	0.252	327.88	72.418	77.858	19.731	102.92	31.994	147.89	34.943
	0.4	342.71	80.889	91.365	26.524	52.371	24.004	203.94	50.536
	0.634	356.15	89.892	102.7	32.942	74.526	30.418	195.37	49.886
	1	300.64	92.435	97.648	34.301	104.96	37.389	174.67	44.751
	1.59	284.68	106.45	81.481	28.358	46.158	24.722	193.11	58.594
	2.52	215.14	98.489	62.407	18.172	38.282	25.238	137.04	40.123
	4	180.03	88.907	57.714	19.387	27.593	16.37	129.07	42.313
	6.34	143.21	68.022	49.479	14.805	22.715	12.067	128.4	53.782
	10	114.41	49.237	45.031	11.084	16.941	8.4256	117.62	45.158
	15.9	90.469	33.45	42.075	9.6499	12.411	6.0737	109.37	36.292
	25.2	80.763	27.63	32.866	7.1763	5.8065	2.577	101.11	30.584
	40	56.363	18.303	20.422	4.0586	1.8558	0.67967	82.77	21.841
	63.4	7.8602	1.0878	5.5884	0.93276	0.45573	0.095292	24.139	3.7899
	100	4.9533	1.9306	0.70908	0.40561	0.24276	0.044251	4.3242	1.4166

## Sheet: 2D (Young's modulus)
		without DMA			with DMA
	0	156.795	153.839	131.046	65.7357	26.7711	48.6408
	0.5	132.568	121.203	129.427	74.3134	80.7433	26.2077
	1	113.966	137.553	129.172	32.0224	58.7732	65.827
	2	141.462	141.347	97.9737	44.5193	41.9207	67.4807

## Sheet: 2E (stretchability)
		without DMA			with DMA
	0	82.6645	85.4818	101.35	201.934	211.276	227.562
	0.5	66.693	87.2532	74.6562	187.451	160.955	212.507
	1	106.332	79.9319	124.33	230.386	228.451	203.674
	2	111.998	91.7265	111.014	230.125	208.982	212.507

## Sheet: 2F (toughness)
		without DMA			with DMA
	0	59.3781	56.1274	62.6072	100.647	90.6425	100.454
	0.5	29.9676	37.1349	26.9418	66.3962	55.8615	57.802
	1	46.8756	41.8981	34.2182	76.6153	84.1418	78.0443
	2	66.0833	36.9095	58.1164	97.1319	105.486	86.3836

## Sheet: 3A (adhesion strength)
		without DMA			with DMA			Coseal			Evicel
	0	23.771	20.781	25.277	40.892	40.462	39.766
	0.5	25.498	28.425	29.775	25.153	30.281	28.848
	1	24.282	25.33	26.118	36.293	26.084	38.16
	2	30.661	28.836	24.477	34.739	45.661	44.903
								30.2109	27.6179	21.1503	23.5048	21.2387	29.6572

## Sheet: 3B (burst pressure)
		without DMA			with DMA			Coseal			Evicel
	0	31	32	24	35	39	39
	0.5	26	29	24	32	35	33
	1	35	34	31	45	48	43
	2	30	37	34	45	55	52
								1.58579	1.79264	1.65474	2.44	4.82	3.72

[truncated: 29 more sheets: 3E (representative plot), 3F (ex vivo BP small), 3H (ex vivo BP large), 4A (Pa OD), 4B (Pa survival), 4E (MRSA OD), 4F (MRSA survival), 4J (viability), 4L (RFU), 5B (clot time), 5C (abosrbance), 5D (clot weight), 5E (BCI), 5F (tail blood loss), 5G (liver blood loss), 6C (biodegradation), 6H (pig lung blood loss), 6J (lung pressure), S4 (FTIR), S5 (tensile strength) …]
